# Supplementary material for: Microarray test results should not be compensated for multiplicity of gene contents
Source: BMC Syst Biol. 2011 Dec 14;5(Suppl 2):S6. doi: 10.1186/1752-0509-5-S2-S6 (PMC3287486; doi:10.1186/1752-0509-5-S2-S6)
Supplement: Additional File 2 — Scripts for the R. Scripts used to perform 2 way ANOVA and the simulations. [file 1752-0509-5-S2-S6-S2.txt]

# R scripts for calculating p-values from the normalized GeneChip data matrix

# The presented scripts will uptake the normalized data in ASCII text format into the R, 
# calculate p-values using aov function, and output the results both in .rdata and ASCII text.
# 
# To run the manuscript, start the R and locate the directory 
# to the identical folder of the normalized data by choosing it from 
# File / Change Dir section of the tool bar.
# 
# Calculations will be performed by copying and pasting the scripts; 
# however, you have to specify some vectors, such as "groups". 
 
#######################################################
###   1.    reading the normalized PM data          ###
#######################################################

# objects
	params <-  read.table(file="parameters.txt", header=T, row.names=1)
	NumChip <- length(colnames(params ))
	ListData<- colnames(params )[1:NumChip]
	cat(ListData, "\n Which experimental groups do these chips belong to? \n")

###### stop calculations here and input the groups

# The vector "groups" denotes the experimental group of each chip. 
# The experimental groups are indicated by integers that start with one. 
# In the presented case, ID of chips had been sorted, so the "groups" became repeated integers.

	groups <- c(1,1,1,1,1,2,2,2,2,2,3,3,3,3,3,4,4,4,4,4)

	# specify the group of the chip by using integer numbers that start from 1.
	# If the names of chip had not been sorted, then the order will be altered like c(3,2,3,4,4,1...

	if(length(groups)!= length(ListData)){
		cat("\n Length of the input groups does not fit to that of the data. \n")}

 	groups<-as.factor(groups)	; NumGroups <- length(levels(groups))

# reading  matrix data from the normalized PM data files

	for (chips in 1:NumChip){
		nameofdata <- strsplit(ListData[chips], ".cel|.CEL")[[1]]
		nameoftxt <-paste(nameofdata, ".txt", sep="")
		DataTobeRead <- read.table(file=nameoftxt, sep="\t", na.strings=" ", fill=T, row.names=1, header=F)
			GeneContents <- rownames(DataTobeRead)
			NumContents <- length(GeneContents)
			b<-dim( DataTobeRead); a<-unlist( DataTobeRead); dim(a)<-b; rownames(a)<-GeneContents
			DataTobeRead<-a ; rm(a, b, GeneContents) # removing the list structure of the table
		# discarding data below the lowere limit and saturating point
			lowerlimit <- as.numeric(params[1, chips+1])
			upperlimit <- as.numeric(params[3, chips+1])
			DataTobeRead[DataTobeRead < lowerlimit] <- NA
			DataTobeRead[DataTobeRead > upperlimit] <- NA

		assign ( nameofdata ,  DataTobeRead) 	# storing the matrix under the name of the chip 
		} 	# chips
	 rm(DataTobeRead,lowerlimit,upperlimit, nameofdata, nameoftxt, chips)	  # temporary objects 


#######################################################
###   2a.    ANOVA calculation  (all the groups)    ###
#######################################################

# objects
	NumCel <- dim(get(strsplit(ListData[1], ".cel|.CEL")[[1]] ))[2]
	ANOVAres <- array(NA, dim=c(NumContents, 2))
	colnames(ANOVAres) <- c("group", "interaction")
	rownames(ANOVAres) <- rownames(get(strsplit(ListData[1], ".cel|.CEL")[[1]] ))

# preparing the factors that explains data
	experiments<-inlinedata <- 1:(NumCel*NumChip)+NA

	for (chips in 1:NumChip){
		experiments[1:NumCel+(chips-1)*NumCel] <- groups[chips] }

	cells <- rep( 1:NumCel, NumChip)
	cells<-as.factor(cells); experiments<-as.factor(experiments) # specify the type of objects
		# plot(cells, inlinedata)	; 	 plot(experiments, inlinedata) 

# uptaking each gene data and ANOVA
	for (genes in 1:NumContents){

		for (chips in 1:NumChip){
		inlinedata[1:NumCel+(chips-1)*NumCel] <- get(strsplit(ListData[chips], ".cel|.CEL")[[1]] )[genes, ]} # uptake

		###### balancing the test by removing incomplete measurements ###############
		# In this article, the purpose of testing was in observing the distribution of p-values. 
		# So, to escape from any effects of unbalances as well as shortage of data, 
		# only cells that have complete set of data were used in the calculation. 
		# This data removal could be escaped in discovering purpose. 

		na_cells <-get(strsplit(ListData[1], ".cel|.CEL")[[1]] )[genes, ]
		 for (chips in 2:NumChip){
		 	na_cells <- na_cells+get(strsplit(ListData[chips], ".cel|.CEL")[[1]] )[genes, ]} #uptake
		na_cells <- na_cells*0+1   # comprlete cells will become one
		Num_non_na_cells<-sum(na_cells, na.rm=T)
		balancing_filter <- rep(na_cells*0, NumChip)
		inlinedata <-inlinedata+ balancing_filter	# removing		

	if (Num_non_na_cells > 1){
		#### end of balancing ###########

		AOVres <- summary(aov( inlinedata ~ cells+experiments+cells:experiments))
		ANOVAres[genes,"group"] <- AOVres[[1]]["experiments","Pr(>F)" ]
		ANOVAres[genes,"interaction"] <-AOVres[[1]]["cells:experiments","Pr(>F)" ]
	}	}  # if (Num_non_na_cells   and  for (genes

hist(ANOVAres[,"group"], breaks=c(0:100/101,1))
save(ANOVAres, file="ANOVAres.rdata")

#########################################################
###  2b. ANOVA calculation (limited number of groups) ###
#########################################################
# 
# When only a limited set of groups are subjected, 
# the following scripts will estimate the p-values 
# by just deleting the data of unnecessary groups. 
#
	cat(1:NumGroups,"\n Which groups do you wish to compare? ",  "\n")

###### Specify the focused groups. In this case, groups "3" and "4" are selected.

		focused <- c(3, 4)   # 

	cat("\n your attintion is in ", focused)

# objects
	focused_groups <- which(is.element(groups, focused))
	NumCel <- dim(get(strsplit(ListData[1], ".cel|.CEL")[[1]] ))[2]
	ANOVAres <- array(NA, dim=c(NumContents, 2))
	colnames(ANOVAres) <- c("group", "interaction")
	rownames(ANOVAres) <- rownames(get(strsplit(ListData[1], ".cel|.CEL")[[1]] ))

# preparing the factors that explains data
	experiments<-inlinedata <- 1:(NumCel*NumChip)+NA

	for (chips in 1:NumChip){
			experiments[1:NumCel+(chips-1)*NumCel] <- groups[chips] }

	cells <- rep( 1:NumCel, NumChip)
	cells<-as.factor(cells); experiments<-as.factor(experiments) # specify the type of objects
			# 	plot(cells, inlinedata)	;	 plot(experiments, inlinedata)

# data uptake of each gene and ANOVA calculation
	for (genes in 1:NumContents){

		for (chips in focused_groups){
		 	inlinedata[1:NumCel+(chips-1)*NumCel] <- get(strsplit(ListData[chips], ".cel|.CEL")[[1]] )[genes, ]} # uptake

		###### balancing the test by removing incomplete measurements ###############
		na_cells <-get(strsplit(ListData[focused_groups[1]], ".cel|.CEL")[[1]] )[genes, ]

		for (chips in 1:(length(focused_groups))){
			na_cells <- na_cells+get(strsplit(ListData[focused_groups[chips]], ".cel|.CEL")[[1]] )[genes, ]} #uptake
		na_cells <- na_cells*0+1   # comprlete cells will become one
		Num_non_na_cells<-sum(na_cells, na.rm=T)
		balancing_filter <- rep(na_cells*0, NumChip)
		inlinedata <-inlinedata+ balancing_filter	# removing
	
	if (Num_non_na_cells > 1)	{  
		#### end of balancing ###########

		AOVres <- summary(aov( inlinedata ~ cells+experiments+cells:experiments))
		ANOVAres[genes,"group"] <- AOVres[[1]]["experiments","Pr(>F)" ]
		ANOVAres[genes,"interaction"] <-AOVres[[1]]["cells:experiments","Pr(>F)" ]	
	}	}  # if (Num_non_na_cells   and  for (genes


#######################################################
###   3.             data output                    ###
#######################################################

	hist(ANOVAres[,"group"], breaks=c(0:100/101,1))

# saving the results in R format
	save(ANOVAres, file="ANOVAres.rdata") 

# saving the results in text format
	write.table(cbind(rownames(ANOVAres), ANOVAres[, 1:2]), append=F, sep="\t", col.names=T, row.names=F, na=" ", file="ANOVAresults.txt")


###########################################################################
###     Estimating the level of data fluctuations from the real data    ###
###########################################################################
#
# In each gene wise, only the complete set of PM cell data are selected,
# SDs are found out for each cell,
# and the fluctuation is estimated as an average of the SDs
# (randomly sampled 1,000 values of the SDs were presented in Fig. 1).

sd_group_2<-1:NumContents+NA  # an example in group 2

for (gene in 1:NumContents){

	data <- cbind(GSM88877[gene,],GSM88878[gene,],GSM88879[gene,],GSM88880[gene,],GSM88881[gene,])

	ncells <-dim(data)[1]
	completecell<-1:ncells+NA

	for( cels in 1:ncells){  # finding out the complete set of PM cell data
	completecell[cels]<-sum(data[cels, ])}
	completecell<-completecell*0

	for( cels in 1:5){   # removing incomplete set
	data[, cels]<-data[, cels]+completecell}
	sd_cell<-1:ncells+NA

	for( cels in 1:ncells){
	sd_cell[cels]<-sd(data[cels, ])}

	num_eff_cells <- length(completecell[is.na(completecell)]) 
	av_sd <-  ( sum( sd_cell ^2 , na.rm=T ) / (num_eff_cells-1) )^0.5 # average of SD
	
	sd_group_2[gene]<-av_sd	} # for (gene

# The level of the common level of noise was estimated as an average of the SDs. 

	sd2 <- (mean(sd_group_2[65:45101]^2, na.rm=T))^0.5  # removing the control clones

> sd2
[1] 0.19676

###########################################################################
###         Estimating the level of differences among groups            ###
###########################################################################
# 
# The level of differences are estimated by using median absolute deviations 
# among the means of each PM cell data. 

df_group_2_3_4<-1:NumContents+NA  # an example in groups 2, 3, 4

for (gene in 1:NumContents){
	data3 <- cbind(GSM88882[gene,],GSM88883[gene,],GSM88884[gene,],GSM88885[gene,],GSM88886[gene,])
	data2 <- cbind(GSM88877[gene,],GSM88878[gene,],GSM88879[gene,],GSM88880[gene,],GSM88881[gene,])
	data4 <- cbind(GSM88887[gene,],GSM88888[gene,],GSM88889[gene,],GSM88890[gene,],GSM88891[gene,])

	ncells <-dim(data3)[1]
	completecell3<-completecell4<-completecell2<-1:ncells+NA

	for( cels in 1:ncells){
	completecell4[cels]<-sum(data4[cels, ])
	completecell3[cels]<-sum(data3[cels, ])
	completecell2[cels]<-sum(data2[cels, ])}

	completecell4<-completecell4*0
	completecell3<-completecell3*0
	completecell2<-completecell2*0

	for( cels in 1:5){
	data4[, cels]<-data4[, cels]+completecell4
	data3[, cels]<-data3[, cels]+completecell3
	data2[, cels]<-data2[, cels]+completecell2 }

	mads<-mean_cell4<-mean_cell3<-mean_cell2<-1:ncells+NA

	for( cels in 1:ncells){
	mean_cell4[cels]<-mean(data4[cels, ])
	mean_cell3[cels]<-mean(data3[cels, ])
	mean_cell2[cels]<-mean(data2[cels, ])
	mads[cels] <- mad(c(mean_cell3[cels],mean_cell2[cels],mean_cell4[cels] ), na.rm=T)}

	df_group_2_3_4[gene]<-median(mads)}

>median(df_group_2_3_4, na.rm=T)
[1] 0.05957101

###########################################################################
###        Estimating the level of sensitivities among PM probes        ###
###########################################################################
# 
# The distribution of sensitivities of PM cells are checked in chip-wise manner.
# For genes that possess complete set of PM data, 
# the normalized data are further adjusted by subtracting their means. 
# The re-normalized data are collected according to their ranks. 
# Quantiles of each rank are compared with the normally distributed series.

StudentNom <- array(NA, c(NumContents, 11))  # stores the re-normalized and sorted data

	for (gene in 1:NumContents){
		data <- GSM88882[gene, 1:11]

		if(!is.na(sum(data)) ){
			mu_gene <- mean(data, trim=0.1)
			data <- data - mu_gene
			data <- sort(data)
			StudentNom [gene, ] <- data
			}	}

qtls  <- array(NA, c(3 ,11))	# stores the quantile data of each rank

	for (cells in 1:11 ){
		qtls[, cells ] <- quantile(StudentNom[, cells], probs = c(0.25, 0.5, 0.75), na.rm = T) }

# finding the SD of sensitivities from data distribution

theoreticalvalue <- qnorm(ppoints(11))
	coef(lm(qtls[2,] ~ theoreticalvalue))[2]

# (results)
# > coef(lm(qtls[2,] ~ theoreticalvalue))[2]
# theoreticalvalue 
#       0.4236171 

# Checking data distribution by using normal QQ plot

	plot(theoreticalvalue, qtls[2,], xlim=c(-1.1,1.1), ylim=c(-1,1), xlab="theoretical", ylab="sensitivities", main="sensitivity in GSM88882")
	par(new=T)
	plot(theoreticalvalue, qtls[1,], xlim=c(-1.1,1.1), ylim=c(-1,1), xlab="", ylab="", axes=F, pch=3)
	par(new=T)
	plot(theoreticalvalue, qtls[3,], xlim=c(-1.1,1.1), ylim=c(-1,1), xlab="", ylab="", axes=F, pch=3)
	abline(coef(lm(qtls[2,] ~ theoreticalvalue))[1], coef(lm(qtls[2,] ~ theoreticalvalue))[2], col="blue")

# The QQ plot showed normality ("sensitivity.png"). 
# The trend that the fluctuations expand at lower or higher sensitivities might be caused 
# by an artifact that have derived by the estimation of the mu at each rank of a gene; 
# the same trend could be observed in data simulations using random numbers.

###########################################################################
###                          Data Simulation                            ###
###########################################################################
# 
# The eimulation and estimating the p-values are performed simultaneously. 
# 
# In the simulation, the imaginary data "simdata" mimics departures of measured data 
# from the average expression levels. Because of the base estimation of simulation (1), 
# each of the measurement will have noise that is normally distributed. 
# This noise component is produced in each PM cell wise. 
# The departure is consisted from this noise and group effect ("GroupEffect") 
# and the sensitivity of each PM probes ("sensitivities").
# 
# The formed "simdata" is a vector that have three groups 
# (1st-55th, 61st-110th and 111st-165th element), 
# each of which is consisted of 11 PM cells, 5 chips. 
# Single "simdata" mimics a gene. 
# The "fortherecords" stores the total sets of "simdata", 
# and "gefs" stores the total sets of the "GroupEffect"; 
# both will be used to find errors in the simulating scripts.
# 
# The estimated p-values for the group effects are recorded in "DataSimulation".
# 
# Simulating tests between any pairs of data can be performed 
# by cancelling one of the group element in the "simdata".

groups<-as.factor(c(rep(1,55), rep(2,55), rep(3,55)))
cells<- rep(1:11, 15); cells <- as.factor(cells)
simdata <- 1:165+NA

DataSimulation<-NA+65:45101-65+1
gefs<-array(NA, dim=c(45037, 3))
fortherecords<-array(NA, dim=c(45037, 165))

	for(genes in 65:45101-65+1){  # an example for groups 2, 3 and 4

		simdata<-1:165+NA
		GroupEffect<-rnorm(3, mean=0, sd= 0.05957101) # determined in the above case
			gefs[genes, ]<-GroupEffect # for recording the GroupEffects
		sensitivities <- rnorm(11, mean=0, sd=0.423) # the level have been determined from the data 

		for( PMcell in 1:11){
			simdata[1:5+(PMcell-1)*5] <- rnorm(5, sd=0.19676) +GroupEffect[1]+sensitivities[PMcell]
			simdata[1:5+(PMcell-1)*5+55] <- rnorm(5, sd=0.2283879)+GroupEffect[2]+sensitivities[PMcell]
			simdata[1:5+(PMcell-1)*5+110] <-rnorm(5, sd=0.1974378)+GroupEffect[3]+sensitivities[PMcell] }

		fortherecords[genes,] <- simdata
	DataSimulation[genes] <- summary(aov(simdata~cells*groups))[[1]]["groups","Pr(>F)" ]}

#######
# Checking the simulation by the average differences among groups

madDataSimulation<-65:45101-65+1+NA
	
	for(genes in 65:45101-65+1){
 		data<-fortherecords[genes,]
		cellmad<-1:11+NA
 
		for (celnum in 1:11){
 		cellmad[celnum] <- mad(c(mean(data[1:5+(celnum-1)*5]), mean(data[1:5+(celnum-1)*5+55]), mean(data[1:5+(celnum-1)*5+110])))}

		madDataSimulation[genes]<-median(cellmad)}

> median(madDataSimulation)
[1] 0.05889312  	# the same level of the median(df_group_2_3_4, na.rm=T)

#######
# Checking the simulation by the fluctuation

SDs<-65:45101-65+1+NA

	for (gene in 65:45101-65+1){
		data <- fortherecords[gene,1:55]
		sd_cell<-1:11+NA

		for( cels in 1:11){
			sd_cell[cels]<-sd(data[1:5+(cels-1)*5 ])}  # sequential five data simulates a cell
			av_sd <-  ( sum( sd_cell ^2 , na.rm=T ) / (11-1) )^0.5 
			SDs[gene]<-av_sd}

> median(SDs)
[1] 0.2050875 		# the same level of sd2

#######
# the estimated distribution of p-values

hist(DataSimulation,  main="Groups 2&3&4",  lwd=2, breaks=c(0:100/101,1))


#######################################################
###                  information                    ###
#######################################################

# <title> ANOVA_GeneChip.txt </title>
# <subtitle> Supplement Data </subtitle>
# <version> R 2.8.1 </version>
# <date> 12 June 2009 </date>
# <author> Tomokazu Konishi </author>
# <EOF>


# R scripts for simulation of the ANOVA calculations found in Fig. 2
# 
# The simulations were performed under estimating the following two:
# (1) fluctuations of data would be mainly derived from noise of single source
# (2) differences in expression (logratios) will be normally distributed.
# 
